# Supplementary material for: Epidemiology of streptomycin resistant Salmonella from humans and animals in Ethiopia: A systematic review and meta-analysis
Source: PLoS One. 2020 Dec 17;15(12):e0244057. doi: 10.1371/journal.pone.0244057 (PMC7746177; doi:10.1371/journal.pone.0244057)
Supplement: S1 Supplement — (XLSX) [file pone.0244057.s002.xlsx]

## Sheet: supplement 1
No.	First Author	Year of Pub	Year of study	Place of the study	Study design	Sample size	sampling method	Sampling	DST	break point level/interpretive standard	gene detection (phenotype/genotype based)	Total isolate	MDR seroype	StreptomycinR	Proportion	Se Proportion	Lower	Upper	t = sin-1(√n/N+1) + sin-1(√n+1/N+1)	Se t =√1/N+0.5	P = 0.5{1-sgn (cos t) [1- (N (sint)2 + (sin t)2 -1/(N sin t))2]0.5}
1	Abate AA. Et al.	2013		Oromia	cross-sectional	100	Random	Probability	ZD	interpretive standard	phenotype	16	9	6	0.375	0.246183	0.138	0.612	0.659058	0.246183	37.5
2	Abdi et al.	2017	2014-5	SNNPR	cross-sectional	270	Random	Probability	ZD	break point level	phenotype	45	45	44	0.978	0.14825	0.935	1.021	1.42192	0.14825	97.8
3	Abebe M. et la	2014	2012-3	Tigray	cross-sectional	384	Random	Probability	ZD/MIC	Interpretive standard & Break point level	phenotype	63	49	17	0.27	0.125491	0.16	0.379	0.546401	0.125491	27
4	Abera B. et al	2009	2003-8	Amhara	Retrospective crossectional	1321	Census	Non-Probability	ZD	Interpretive standard	phenotype	84	83	81	0.964	0.108786	0.925	1.004	1.3799	0.108786	96.4
5	Abunna F. et al	2017	2016	Oromia	cross-sectional	266	Random	Probability	ZD	Interpretive standard	phenotype	28	27	3	0.107	0.187317	-0.007	0.222	0.333242	0.187317	10.7
6	Abunna F. et al	2016	2015	Oromia	cross-sectional	205	Random	Probability	ZD	Interpretive standard	phenotype	31	19	6	0.194	0.178174	0.054	0.333	0.456105	0.178174	19.4
7	Addis Z. et al,	2011	2010	Addis Ababa	cross-sectional	390	Random	Probability	ZD	interpretive standard	phenotype	24		16	0.667	0.202031	0.478	0.855	0.95567	0.202031	66.7
8	Alemayehu D et al	2003	1999-2000	Oromia	cross-sectional	969	Random	Probability	ZD	break point level	phenotype	25	13	1	0.04	0.19803	-0.037	0.117	0.201358	0.19803	4
9	Alemu S. et al	2011	2006-7	Amhara	cross-sectional	744	Random	Probability	ZD	interpretive standard	phenotype	28	11	11	0.393	0.187317	0.212	0.574	0.677564	0.187317	39.3
10	Aragaw et al	2007	2004-5	Addis Ababa	cross-sectional	833	Random	Probability	MIC	break point level	phenotype	69	57	56	0.812	0.119952	0.719	0.904	1.12232	0.119952	81.2
11	Ashenafi M. et al	1985	1982-3	Addis Ababa	cross-sectional	1000	consecutive convenience sampling	Non-Probability	ZD	interpretive standard	phenotype	45	10	8	0.178	0.14825	0.066	0.289	0.43554	0.14825	17.8
12	Bekele B.et al	2010	2015	Addis Ababa	cross-sectional	730	Random	Probability	ZD	Interpretive standard	phenotype	51	18	41	0.804	0.139347	0.695	0.913	1.11217	0.139347	80.4
13	Beyene T, et al.,	2016	2014	Oromia	cross-sectional	185	Random	Probability	ZD	intrepretive standard	phenotype	12	7	5	0.417	0.282843	0.138	0.696	0.702012	0.282843	41.7
14	Dagnachew, D.	2017	2010	Oromia	cross-sectional	593	Random	Probability	ZD	intrepretive standard	phenotype	25	6	4	0.16	0.19803	0.016	0.304	0.411517	0.19803	16
15	Eguale T.	2018	2013-4	Addis Ababa/Oromia	cross-sectional	549	Random	Probability	ZD	interpretive standard	phenotype	26	14	24	0.923	0.194257	0.821	1.026	1.28962	0.194257	92.3
16	Eguale T. et al	2016	2013	Oromia	cross-sectional	1203	Random	Probability	ZD	interpretive standard	phenotype	30	9	18	0.6	0.181071	0.425	0.775	0.886077	0.181071	60
17	Eguale T. et al	2015	2013-4	Addis Ababa/Oromia	cross-sectional	957	consecutive convenience sampling	Non-Probability	ZD	interpretive standard	phenotype	67	28	50	0.746	0.121716	0.642	0.85	1.04259	0.121716	74.6
18	Eguale T et al	2014	2000-8	Ehiopia	cross-sectional	NR	consecutive convenience sampling	Non-Probability	DS	interpretive standard	gene	87		67	0.77	0.106904	0.682	0.859	1.07062	0.106904	77
19	Fered B. et al	2015	2014	SNNPR	cross-sectional	249	Random	Probability	DS	Interpretive standard	phenotype	44	41	36	0.818	0.149906	0.704	0.932	1.13005	0.149906	81.8
20	Kebede A et al	2016	2014-5	Addis Ababa	cross-sectional	280	Random	Probability	DS	Interpretive standard	phenotype	13	6	13	0.964	0.272166	0.867	1.061	1.3799	0.272166	96.4
21	Kemal J et al	2016	2012-3	Oromia	cross-sectional	300	Random	Probability	DS	interpretive standard	phenotype	8	5	2	0.25	0.342997	-0.05	0.55	0.523599	0.342997	25
22	Ketema L et al	2018	2014-5	Addis Ababa	cross-sectional	567	Random	Probability	DS	interpretive standard	phenotype	27	21	25	0.926	0.190693	0.827	1.025	1.29529	0.190693	92.6
23	Kiflu B et al	2017	2015	Addis Ababa	cross-sectional	360	Random	Probability	DS	interpretive standard	phenotype	42	14	16	0.381	0.153393	0.234	0.528	0.665245	0.153393	38.1
24	Kore K. et al	2017	2015-6	SNNPR	cross-sectional	711	Random	Probability	DS	interpretive standard	phenotype	14	0	0	0.033	0.262613	-0.058	0.124	0.182673	0.262613	3.3
25	Molla et al	2006	2004-5	Oromia	cross-sectional	501	Random	Probability	Agar dilution	Breakpoint	phenotype	94	69	58	0.617	0.102869	0.519	0.715	0.903493	0.102869	61.7
26	Molla et al	2003	2001-2	Addis Ababa/Oromia	cross-sectional	378	Random	Probability	Agar dilution	Breakpoint	phenotype	80	42	18	0.225	0.111456	0.133	0.317	0.494216	0.111456	22.5
27	Mustefa A et al	2018	2015-6	Oromia	cross-sectional	300	Random	Probability	DS	interpretive standard	phenotype	17		7	0.412	0.239046	0.178	0.646	0.696937	0.239046	41.2
28	Sibhat B et al	2009	2005-6	Oromia	cross-sectional	800	Random	Probability	Agar dilution	Breakpoint	phenotype	87	2	6	0.069	0.106904	0.016	0.122	0.265797	0.106904	6.9
29	Tadesse T et al	2012	2011	Oromia	cross-sectional	100	Random	Probability	DS	interpretive standard	phenotype	20	10	5	0.25	0.220863	0.06	0.44	0.523599	0.220863	25
30	Takele S et al	2018	2016	Oromia	cross-sectional	440	Random	Probability	DS	interpretive standard	phenotype	42	15	18	0.429	0.153393	0.279	0.578	0.714157	0.153393	42.9
31	Tsegaye S et al	2016	2013-4	Oromia	cross-sectional	392	Random	Probability	DS	interpretive standard	phenotype	52	18	10	0.192	0.138013	0.085	0.299	0.453571	0.138013	19.2
32	Wabeto W et al	2017	2015-6	SNNPR	cross-sectional	448	Random	Probability	DS	interpretive standard	phenotype	56	49	37	0.661	0.133038	0.537	0.785	0.949319	0.133038	66.1
33	Wolde T et al	2016	2015	Somali	cross-sectional	120	Random	Probability	DS	interpretive standard	phenotype	25	19	2	0.08	0.19803	-0.026	0.186	0.286757	0.19803	8
34	Zewdu E et al	2009	2003-4	Addis Ababa	cross-sectional	1268	consecutive convenience sampling	Non-Probability	Agar dilution	interpretive standard	phenotype	98	23	24	0.245	0.100759	0.16	0.33	0.517806	0.100759	24.5
