# Supplementary material for: Epidemiology of streptomycin resistant Salmonella from humans and animals in Ethiopia: A systematic review and meta-analysis
Source: PLoS One. 2020 Dec 17;15(12):e0244057. doi: 10.1371/journal.pone.0244057 (PMC7746177; doi:10.1371/journal.pone.0244057)
Supplement: S2 Supplement — (XLSX) [file pone.0244057.s003.xlsx]

## Sheet: supplement 2
JBI	M	Quality items						1	0	Un	Na
Q1	Q1	Was the target population described?
Q4	Q2	Was the sampling population described?
Q3	Q3	Was the sample size > 384
Q2	Q4	Was the sampling prospective?
	Q5	Was the sample/specimen specified?
	Q6	Was the sample/specimen blood?
Q6	Q7	Was use correct interpretation standard to say resistance or susceptible
	Q8	Were all Isolates subjected for drug Susceptibility testing
Q7	Q9	was the drug susceptibility method is ZD or Dilution
M, modified; Modified from Joanna Briggs Institute (JBI) [28]. Quality items 5, 8 and 9 in JBI were handled in Q3.
Table. Relative risks of bias of inclusion of studies in the meta- and frequency analyses.
					Quality items
No	First Author	Year of Pub	Year of study	target population(humans, animals, animal Product products,Enviroment, Store)	Q1	Q2	Q3	Q4	Q5	Q6	Q7	Q8	Q9	Meta-	Frequency
1	Abate AA. Et al.	2013		Animal Product	Yes	Yes	No	Yes	Yes	No	Yes	Yes	No	Yes	Yes
2	Abdi et al.	2017	2014-5	Animal	Yes	Yes	Yes	Yes	Yes	No	Yes	Yes	No	Yes	Yes
3	Abdi et al.	2017	2014-5	Human	Yes	Yes	No	Yes	Yes	No	Yes	Yes	Yes	Yes	Yes
4	Abdi et al.	2017	2014-5	Animal Product	Yes	Yes	No	Yes	Yes	No	Yes	Yes	No	Yes	Yes
5	Abebe M. et la	2014	2012-3	Animal Product	Yes	Yes	No	Yes	Yes	No	Yes	Yes	Yes	Yes	Yes
6	Abera B. et al	2009	2003-8	Human	Yes	Yes	Yes	No	Yes	No	Yes	Yes	No	Yes	Yes
7	Abunna F. et al	2017	2016	Animal	Yes	Yes	No	Yes	Yes	No	Yes	Yes	No	Yes	Yes
8	Abunna F. et al	2016	2015	Animal	Yes	Yes	No	Yes	Yes	No	Yes	Yes	No	Yes	Yes
9	Addis Z. et al,	2011	2010	Animal	Yes	Yes	No	Yes	Yes	No	Yes	Yes	No	Yes	Yes
10	Addis Z. et al,	2011	2010	Animal Product	Yes	Yes	No	Yes	Yes	No	Yes	Yes	No	Yes	Yes
11	Addis Z. et al,	2011	2010	Human	Yes	Yes	No	Yes	Yes	No	Yes	Yes	No	Yes	Yes
12	Alemu S. et al	2011	2006-7	Animal Product	Yes	Yes	Yes	Yes	Yes	No	Yes	Yes	No	Yes	Yes
13	Ashenafi M. et al	1985	1982-3	Human	Yes	Yes	Yes	Yes	Yes	No	Yes	Yes	No	Yes	Yes
14	Bekele B.et al	2010	2015	Animal	Yes	Yes	Yes	Yes	Yes	No	Yes	Yes	No	Yes	Yes
15	Dagnachew, D.	2017	2010	Animal	Yes	Yes	No	Yes	Yes	No	Yes	Yes	No	Yes	Yes
16	Dagnachew, D.	2017	2010	Human	Yes	Yes	Yes	Yes	Yes	No	Yes	Yes	No	Yes	Yes
17	Dagnachew, D.	2017	2010	Animal Product	Yes	Yes	No	Yes	Yes	No	Yes	Yes	No	Yes	Yes
18	Eguale T.	2018	2013-4	Animal	Yes	Yes	Yes	Yes	Yes	No	Yes	Yes	No	Yes	Yes
19	Eguale T. et al	2016	2013	Animal	Yes	Yes	Yes	Yes	Yes	No	Yes	Yes	No	Yes	Yes
20	Eguale T. et al	2015	2013-4	Human	Yes	Yes	Yes	Yes	Yes	No	Yes	Yes	No	Yes	Yes
21	Fered B. et al	2015	2014	Animal	Yes	Yes	No	Yes	Yes	No	Yes	Yes	No	Yes	Yes
22	Kebede A et al	2016	2014-5	Animal Product	Yes	Yes	No	Yes	Yes	No	Yes	Yes	No	Yes	Yes
23	Kemal J et al	2016	2012-3	Animal Product	Yes	Yes	Yes	Yes	Yes	No	Yes	Yes	No	Yes	Yes
24	Ketema L et al	2018	2014-5	Animal	Yes	Yes	No	Yes	Yes	No	Yes	Yes	No	Yes	Yes
25	Kiflu B et al	2017	2015	Animal	Yes	Yes	No	Yes	Yes	No	Yes	Yes	No	Yes	Yes
26	Kore K. et al	2017	2015-6	Animal	Yes	Yes	No	Yes	Yes	No	Yes	Yes	No	Yes	Yes
27	Kore K. et al	2017	2015-6	Animal Product	Yes	Yes	No	Yes	Yes	No	Yes	Yes	No	Yes	Yes
28	Molla et al	2006	2004-5	Animal	Yes	Yes	No	Yes	Yes	No	Yes	Yes	Yes	Yes	Yes
29	Molla et al	2003	2001-2	Animal Product	Yes	Yes	No	Yes	Yes	No	Yes	Yes	Yes	Yes	Yes
30	Mustefa A et al	2018	2015-6	Animal	Yes	Yes	No	Yes	Yes	No	Yes	Yes	No	Yes	Yes
31	Sibhat B et al	2009	2005-6	Animal Product	Yes	Yes	No	Yes	Yes	No	Yes	Yes	Yes	Yes	Yes
32	Sibhat B et al	2009	2005-6	Human	Yes	Yes	No	Yes	Yes	No	Yes	Yes	Yes	Yes	Yes
33	Tadesse T et al	2012	2011	Animal Product	Yes	Yes	No	Yes	Yes	No	Yes	Yes	No	Yes	Yes
34	Takele S et al	2018	2016	Animal Product	Yes	Yes	No	Yes	Yes	No	Yes	Yes	No	Yes	Yes
35	Takele S et al	2018	2016	Animal	Yes	Yes	No	Yes	Yes	No	Yes	Yes	No	Yes	Yes
36	Takele S et al	2018	2016	Human	Yes	Yes	No	Yes	Yes	No	Yes	Yes	No	Yes	Yes
37	Tsegaye S et al	2016	2013-4	Animal Product	Yes	Yes	Yes	Yes	Yes	No	Yes	Yes	No	Yes	Yes
38	Wabeto W et al	2017	2015-6	Animal Product	Yes	Yes	Yes	Yes	Yes	No	Yes	Yes	No	Yes	Yes
39	Wolde T et al	2016	2015	Animal Product	Yes	Yes	No	Yes	Yes	Yes	Yes	Yes	No	Yes	Yes
